# Supplementary material for: In the Search for Biomarkers of Pulmonary Arterial Hypertension, Are Cytokines IL-2, IL-4, IL-6, IL-10, and IFN-Gamma the Right Indicators to Use?
Source: Int J Mol Sci. 2023 Sep 5;24(18):13694. doi: 10.3390/ijms241813694 (PMC10530884; doi:10.3390/ijms241813694)
Supplement: Supplementary file 1 [file ijms-24-13694-s001.zip]

Archive with 1 entries (1 files):
- ijms-2513775-supplementary.pdf
